# Supplementary material for: The Nuts and Bolts of SARS-CoV-2 Spike Receptor-Binding Domain Heterologous Expression
Source: Biomolecules. 2021 Dec 2;11(12):1812. doi: 10.3390/biom11121812 (PMC8699011; doi:10.3390/biom11121812)
Supplement: Supplementary file 1 [file biomolecules-11-01812-s001.zip]

Archive with 1 entries (1 files):
- biomolecules-1461416-supplementary.pdf
